# Supplementary material for: Investigating the loss of work productivity due to symptomatic leiomyoma
Source: PLoS One. 2018 Jun 11;13(6):e0197958. doi: 10.1371/journal.pone.0197958 (PMC5995435; doi:10.1371/journal.pone.0197958)
Supplement: S1 Dataset — There are no direct identifiers. (XLSX) [file pone.0197958.s001.xlsx]

## Sheet: Day 0-7
What is your identification number?	Sanitary pad -little	Sanitary pad- moderate	Sanitary pad -a lot	Tampon little	Tampon-moderate	Tampon a lot	Blood clots	Leakage	Is your menstruation still ongoing?	1) Are you currently employed?	2) During the last seven days, how many hours of work did you miss due to menstrual problems?	3) During the last seven days, how many hours of work did you miss due to other reasons (E.g. vacation, weekend days)?	4) During the last seven days, how many hours did you work?	5) During the last seven days, to which degree did your menstruation affect your productivity while working?	6)During the last seven days, to which degree did your menstruation affect your productivity in regular unpaid activities?	1) How old are you?	2) Do you work full time or part time?	3) How many percent of full time do you presently work?	4) How many of the seven last days were working days?	5) Do you have the possibility to work from home?	6) Are you diagnosed with uterine fibroids?	8) In what ways do you feel limited during menstruation?
1101	6	5	10	1	3	10	0	0	Is your menstruation still ongoing?	Yes	2	1	20	5	6	44	Yes, full time		3	No	No	I do not feel limited during menstruation
1103	7	8	9	0	0	1	1	2		Yes	0	0	33	4	8	48	Yes, full time		3	No	Yes	I have difficulties planning, I cannot participate in certain physical activities, for example doing exercise, I cannot participate in certain social activities, for example parties, dining out or cinema,I feel limited in my social interactions because I cannot socialize as usual
1104	0	8	0	3	7	12	24	0		Yes	0	0	40	2	2	44	Yes, full time	100	5	Yes	Yes	I cannot participate in certain physical activities, for example doing exercise
1106	1	0	2	1	9	4	0	2		Yes	0	0	40	4	4	37	Yes, full time		5	No	Yes	I get less done than usual
1107	2	1	3	3	7	20	8	4		Yes	0	2	21	2	2	45	Yes, part time	80	3	No	Yes	I cannot participate in certain physical activities, for example doing exercise,I feel limited in my social interactions because I cannot socialize as usual
1108	7	4	0	15	8	16	5	5		Yes	0	30	12	1	4	33	Yes, part time	75	2	No	Yes	I have difficulties planning, I get less done than usual, I cannot participate in certain physical activities, for example doing exercise, I cannot participate in certain social activities, for example parties, dining out or cinema,I feel limited in my social interactions because I cannot socialize as usual,I have difficulties executing my job as usual, for example because I cannnot participate i…
1109	0	8	4	0	1	3	9	2	Is your menstruation still ongoing?	No					4	44	Yes, full time		0	No	Yes	I have difficulties planning, I get less done than usual, I cannot participate in certain physical activities, for example doing exercise, I cannot participate in certain social activities, for example parties, dining out or cinema,I feel limited in my social interactions because I cannot socialize as usual, I become depressed and listless
1113	1	9	18	0	0	0	7	6		Yes	0	0	40	3	3	43	Yes, full time	100	5	No	Yes	I get less done than usual, I cannot participate in certain physical activities, for example doing exercise
1114	3	0	13	3	1	30	4	6		Yes	0	0	25	6	8	41	Yes, part time	50	5	No	Yes	I have difficulties planning, I get less done than usual, I cannot participate in certain physical activities, for example doing exercise, I cannot participate in certain social activities, for example parties, dining out or cinema, I have difficulties using public transport , I often need to go to the toilet
1115	0	0	0	5	7	0	2	0		Yes	0	0	24	1	1	47	Yes, full time		3	Yes	Yes	I do not feel limited during menstruation
1120	5	4	3	2	9	17	3	0		Yes	0	0	32	8	6	49	Yes, part time	80	4	No	Yes	I have difficulties planning, I get less done than usual, I cannot participate in certain physical activities, for example doing exercise
1121	4	4	6		0	0	0	0		Yes	0	0	8	9	9	46	Yes, full time	100	5	No	Yes	I have difficulties planning, I get less done than usual, I cannot participate in certain physical activities, for example doing exercise, I cannot participate in certain social activities, for example parties, dining out or cinema,I feel limited in my social interactions because I cannot socialize as usual, I do not feel limited during menstruation
1123	0	4	10	5	5	18	8	8		Yes	0	48	38	8	8	39	Yes, full time	100	5	Yes	Yes	I cannot participate in certain physical activities, for example doing exercise,I feel limited in my social interactions because I cannot socialize as usual, I am worried to bleed throug both sanitary pad and tampon
1124	1	0	3	0	0	0	1	1		Yes	0	0	30	6	9	43	Yes, part time	75	4	No	Yes	I have difficulties planning, I get less done than usual, I cannot participate in certain physical activities, for example doing exercise, I cannot participate in certain social activities, for example parties, dining out or cinema,I feel limited in my social interactions because I cannot socialize as usual, hard to concetrate
1126	2	0	0	3	6	12	6	4		Yes	0	40	0		2	41	Yes, full time		5	No	Yes	Heavly bleeding and leakage so I have to change clothes
1129	6	10	17	0	5	14	2	1		Yes	0	0	34	2	3	38	Yes, part time	90	5	No	Yes	I cannot participate in certain physical activities, for example doing exercise,I have difficulties using public transport
1130	0	0	0	9	23	0	3	0		Yes	0	18	40	1	2	48	Yes, full time	100	5	No	Yes	I cannot participate in certain physical activities, for example doing exercise
1131	0	2	27	0	0	0	5	13		Yes	24	0	16	10	9	48	Yes, full time		5	No	Yes	I have difficulties planning, I get less done than usual, I cannot participate in certain physical activities, for example doing exercise, I cannot participate in certain social activities, for example parties, dining out or cinema,I feel limited in my social interactions because I cannot socialize as usual,I have difficulties executing my job as usual, for example because I cannnot participate i…
1133	4	3	3	1	5	4	3	2	Is your menstruation still ongoing?	Yes	0	0	38	5	8	43	Yes, full time		5	No	Yes	I have difficulties planning, I cannot participate in certain physical activities, for example doing exercise,I feel limited in my social interactions because I cannot socialize as usual, I do not feel limited during menstruation
1135	3	4	4	1	2	18	2	7		Yes	5	0	38	3	3	46	Yes, full time		5	No	Yes	I get less done than usual,I feel limited in my social interactions because I cannot socialize as usual, Afraid to bleed throug clothes
1136	0	17	22	0	0	0	0	2		Yes	2	0	40	7	7	40	Yes, full time		5	No	Yes	I have difficulties planning, I get less done than usual, I cannot participate in certain physical activities, for example doing exercise, I cannot participate in certain social activities, for example parties, dining out or cinema,I feel limited in my social interactions because I cannot socialize as usual,I have difficulties executing my job as usual, for example because I cannnot participate i…
1137	0	9	17	0	0	0	5	4		Yes	0	0	56	2	4	42	Yes, full time		4	No	Yes	I cannot participate in certain physical activities, for example doing exercise, I cannot participate in certain social activities, for example parties, dining out or cinema,I have difficulties using public transport
1139	1	16	10	4	2	11	3	3		Yes	0	0	32	5	8	54	Yes, full time	100	5	No	Yes	I get less done than usual, I cannot participate in certain physical activities, for example doing exercise, I cannot participate in certain social activities, for example parties, dining out or cinema
1140	0	12	58	0	6	62	2	7		Yes	8	2	32	5	8	43	Yes, full time	100	5	No	Yes	I have difficulties planning, I get less done than usual, I cannot participate in certain physical activities, for example doing exercise, I cannot participate in certain social activities, for example parties, dining out or cinema,I feel limited in my social interactions because I cannot socialize as usual,I have difficulties executing my job as usual, for example because I cannnot participate i…
1141	6	2	2		6	10	6	7		Yes	0	60	40	4	8	38	Yes, full time		5	No	Yes	I cannot participate in certain physical activities, for example doing exercise,I feel limited in my social interactions because I cannot socialize as usual, I am completely controled by change of tampons
1142	3	3	3	5	4	9	1	0		Yes	0	0	8	2	2	35	Yes, full time		4	No	Yes	Horrible pain
1143	0	4	9	0	3	40	7	6		Yes	0	16	40	5	5	36	Yes, full time		5	No	Yes	I have difficulties planning, I get less done than usual,I feel limited in my social interactions because I cannot socialize as usual
1144	0	1	11	0	7	46	0	3		Yes	8	16	40	10	10	45	Yes, full time		5	No	Yes	I have difficulties planning, I get less done than usual, I cannot participate in certain physical activities, for example doing exercise, I cannot participate in certain social activities, for example parties, dining out or cinema,I feel limited in my social interactions because I cannot socialize as usual,I have difficulties executing my job as usual, for example because I cannnot participate i…
1145	2	4	2	2	2	4	0	0	Is your menstruation still ongoing?	Yes	0	0	40	3	2	41	Yes, full time		5	Yes	Yes	I get less done than usual, I cannot participate in certain physical activities, for example doing exercise
1147	0	31	14	0	4	43	27	9		Yes	4	8	32	6	8	49	Yes, full time		4	No	Yes	I have difficulties planning, I cannot participate in certain physical activities, for example doing exercise, I cannot participate in certain social activities, for example parties, dining out or cinema,I feel limited in my social interactions because I cannot socialize as usual,I have difficulties executing my job as usual, for example because I cannnot participate in meetings,I have difficulti…
1148	2	20	14	0	0	0	5	1		Yes	8	0	33	5	8	41	Yes, full time		5	No	Yes	I have difficulties planning, I get less done than usual, I cannot participate in certain social activities, for example parties, dining out or cinema,I feel limited in my social interactions because I cannot socialize as usual,I have difficulties executing my job as usual, for example because I cannnot participate in meetings
1149	0	4	0	0	0	0	1	1		Yes	16	16	30	6	6	47	Yes, part time	75	5	No	Yes	I cannot participate in certain physical activities, for example doing exercise, I cannot participate in certain social activities, for example parties, dining out or cinema,I feel limited in my social interactions because I cannot socialize as usual
1151	12	16	29	0	0	0	25	5		Yes	0	8	40	8	8	43	Yes, full time		5	No	Yes	I have difficulties planning, I get less done than usual, I cannot participate in certain physical activities, for example doing exercise, I cannot participate in certain social activities, for example parties, dining out or cinema,I have difficulties using public transport
1152	4	5	6	0	0	0	0	2		Yes	0	10	30	3	4	36	Yes, full time		5	No	Yes	I get less done than usual, I cannot participate in certain physical activities, for example doing exercise,I feel limited in my social interactions because I cannot socialize as usual
1154	6	7	7	1	1	9	9	6		Yes	0	40	0		9	45	Yes, full time		0	Yes	Yes	I have difficulties planning, I cannot participate in certain physical activities, for example doing exercise, I cannot participate in certain social activities, for example parties, dining out or cinema,I feel limited in my social interactions because I cannot socialize as usual,I have difficulties using public transport
1156	2	4	0	6	11	31	3	6		Yes	16	12	24	4	4	41	Yes, full time		3	No	Yes	I have difficulties planning, I get less done than usual, I cannot participate in certain physical activities, for example doing exercise, I cannot participate in certain social activities, for example parties, dining out or cinema,I feel limited in my social interactions because I cannot socialize as usual,I have difficulties executing my job as usual, for example because I cannnot participate i…
1156	2	4	0	6	11	31	3	6		Yes	16	12	24	4	4	41	Yes, full time		3	No	Yes	I have difficulties planning, I get less done than usual, I cannot participate in certain physical activities, for example doing exercise, I cannot participate in certain social activities, for example parties, dining out or cinema,I feel limited in my social interactions because I cannot socialize as usual,I have difficulties executing my job as usual, for example because I cannnot participate i…
1157	7	13	1	1	3	1	6	0		Yes	0	0	38	3	3	48	Yes, full time		5	No	Yes	I get less done than usual, I cannot participate in certain physical activities, for example doing exercise,I feel limited in my social interactions because I cannot socialize as usual,I have difficulties using public transport
1158	1	2	40	0	0	0	37	1	Is your menstruation still ongoing?	Yes	0	16	37	7	7	38	Yes, part time	74	5	No	Yes	I have difficulties planning, I cannot participate in certain physical activities, for example doing exercise, I cannot participate in certain social activities, for example parties, dining out or cinema,I feel limited in my social interactions because I cannot socialize as usual,I have difficulties executing my job as usual, for example because I cannnot participate in meetings
1159	9	3	0	2	2	0	5	0		Yes	0	2	38	1	2	42	Yes, full time	100	5	No	Yes	I do not feel limited during menstruation
1162	4	7	4	0	0	0	2	3		Yes	0	0	32	1	1	46	Yes, part time		3	No	Yes	I do not feel limited during menstruation
1162	4	7	4	0	0	0	2	3		Yes	0	0	32	1	1	46	Yes, part time		3	No	Yes	I do not feel limited during menstruation
1163	1	0	7	1	8	26	4	6		Yes	0	0	20	2	6	45	Yes, part time		2	No	Yes	I get less done than usual,I have difficulties using public transport
1166	2	2	10	0	0	0	10	5		Yes			5	2	2	43	Yes, full time		5	No	Yes	I get less done than usual, I cannot participate in certain physical activities, for example doing exercise, I cannot participate in certain social activities, for example parties, dining out or cinema,I feel limited in my social interactions because I cannot socialize as usual,I have difficulties using public transport
1167	0	10	3		0	0	10	0		Yes	4	0	40	5	5	43	Yes, full time		5	No	Yes	I have difficulties planning, I cannot participate in certain physical activities, for example doing exercise,I have difficulties executing my job as usual, for example because I cannnot participate in meetings,I have difficulties using public transport
1168	0	4	1	2	3	6	0	1		Yes	0	0	47	6	7	45	Yes, full time		5	Yes	Yes	I get less done than usual, I cannot participate in certain physical activities, for example doing exercise, afraid to bleed through clothes
1169	4	10	10	5	10	10	2	2		Yes	0	1	40	9	10	54	Yes, full time	100	4	No	Yes	I cannot participate in certain physical activities, for example doing exercise, I cannot participate in certain social activities, for example parties, dining out or cinema,I feel limited in my social interactions because I cannot socialize as usual
1171	2	9	8	0	7	7	6	1		Yes	6	0	34	7	7	42	Yes, full time		5	No	Yes	I have difficulties planning, I get less done than usual, I cannot participate in certain physical activities, for example doing exercise, I cannot participate in certain social activities, for example parties, dining out or cinema,I feel limited in my social interactions because I cannot socialize as usual,I have difficulties executing my job as usual, for example because I cannnot participate i…
1172	6	8	2	1	4	8	4	4		Yes	0	0	34	7	4	41	Yes, part time	90	5	No	Yes	I cannot participate in certain physical activities, for example doing exercise, Can not go to the summer house with no running water
1173	6	11	8	0	10	16	11	2		Yes	16	0	24	8	8	46	Yes, part time	50	3	No	Yes	I get less done than usual, I cannot participate in certain physical activities, for example doing exercise,I feel limited in my social interactions because I cannot socialize as usual
1175	2	2	4	1	9	11	5	1		Yes	0	0	39	5	7	40	Yes, full time		5	No	Yes	I get less done than usual
1176	7	3	4	3	4	11	5	6		Yes	0	0	32	7	8	43	Yes, part time	75	4	No	Yes	I get less done than usual, I cannot participate in certain physical activities, for example doing exercise
1177	2	4	0	3	11	13	0	0		Yes	8	0	32	8	8	48	Yes, full time		5	No	Yes	I have difficulties planning, I get less done than usual, I cannot participate in certain physical activities, for example doing exercise, I cannot participate in certain social activities, for example parties, dining out or cinema,I have difficulties executing my job as usual, for example because I cannnot participate in meetings
1178	1	0	0	2	6	11	3	0		Yes	0	0	40	3	3	39	Yes, full time		5	No	Yes	I cannot participate in certain physical activities, for example doing exercise
1179	5	6	6		0	0	2	2		Yes	0	0	40	2	2	41	Yes, full time		5	No	Yes	I get less done than usual
1181	2	3	8	3	2	7	6	8	Is your menstruation still ongoing?	Yes	1.3	2	40	9	9	49	Yes, full time	100	5	No	Yes	I have difficulties planning, I get less done than usual, I cannot participate in certain physical activities, for example doing exercise, I cannot participate in certain social activities, for example parties, dining out or cinema,I feel limited in my social interactions because I cannot socialize as usual,I have difficulties executing my job as usual, for example because I cannnot participate i…
1182	3	1	2	7	4	10	4	1		Yes	0	0	40	3	4	35	Yes, full time		5	No	Yes	I get less done than usual, I cannot participate in certain physical activities, for example doing exercise
1184	8	13	8		3	5	3	2		Yes	1	24	24	3	4	41	Yes, full time		5	No	Yes	I get less done than usual, I cannot participate in certain social activities, for example parties, dining out or cinema,I feel limited in my social interactions because I cannot socialize as usual,I have difficulties executing my job as usual, for example because I cannnot participate in meetings
1185	11	10	4	0	0	0	7	3		Yes	0	3	37	3	4	49	Yes, full time		5	No	Yes	I cannot participate in certain physical activities, for example doing exercise, Hard to focus on work, worried for leakage, feeling week and dizzy, headache
1186	7	12	14		0	0	2	2		Yes	0	0	40	1	3	46	Yes, full time	100	5	No	Yes	I have difficulties planning, I get less done than usual, I cannot participate in certain physical activities, for example doing exercise
1187	6	6	0	0	0	0	2	1		Yes	0	0	37	1	1	33	Yes, full time	95	5	No	Yes	I do not feel limited during menstruation
1188	2	3	5	3	5	8	8	2	Is your menstruation still ongoing?	Yes	0	0	20	2	2	52	Yes, part time	50	5	No	Yes	I get less done than usual, I cannot participate in certain physical activities, for example doing exercise
1189	0	0	15	3	2	21	11	9		Yes	0	24	0		4	30	Yes, full time		0	No	Yes	I cannot participate in certain physical activities, for example doing exercise,I feel limited in my social interactions because I cannot socialize as usual,I have difficulties using public transport, Feel limited during vacation can not go swimming or stay out as long as I wanted
1189	0	0	15	3	2	21	11	9		Yes	0	24	0		4	30	Yes, full time		0	No	Yes	I cannot participate in certain physical activities, for example doing exercise,I feel limited in my social interactions because I cannot socialize as usual,I have difficulties using public transport, I feel limited during vacation I can not go swimming or stay out as long as I want
1190	5	4	1	1	5	3	5	0		Yes	0	0	40	2	8	41	Yes, full time		5	No	Yes	I have difficulties planning, I get less done than usual, I cannot participate in certain physical activities, for example doing exercise, I cannot participate in certain social activities, for example parties, dining out or cinema,I feel limited in my social interactions because I cannot socialize as usual
1191	4	0	0	6	3	24	12	4	Is your menstruation still ongoing?	Yes	8	2	32	10	10	44	Yes, full time	100	5	No	Yes	I get less done than usual, I cannot participate in certain physical activities, for example doing exercise, I cannot participate in certain social activities, for example parties, dining out or cinema,I feel limited in my social interactions because I cannot socialize as usual,I have difficulties executing my job as usual, for example because I cannnot participate in meetings,I have difficulties…
1192	16	8	3	10	4	5	3	5	Is your menstruation still ongoing?	Yes	0	10	30	4	7	33	Yes, full time		5	No	Yes	I get less done than usual
1193	5	13	8	0	0	0	1	0		Yes	0	2	36	3	3	44	Yes, full time		5	No	Yes	I get less done than usual, I cannot participate in certain physical activities, for example doing exercise
1193	5	13	8	0	0	0	1	0		Yes	0	2	36	3	3	44	Yes, full time		5	No	Yes	I get less done than usual, I cannot participate in certain physical activities, for example doing exercise
1193	5	13	8	0	0	0	1	0		Yes	0	2	36	3	3	44	Yes, full time		5	No	Yes	I get less done than usual, I cannot participate in certain physical activities, for example doing exercise
1194	3	16	21	0	0	0	5	1		Yes	30	0	0		8	35	Yes, full time		4	No	Yes	I have difficulties planning, I get less done than usual, I cannot participate in certain physical activities, for example doing exercise, I cannot participate in certain social activities, for example parties, dining out or cinema,I feel limited in my social interactions because I cannot socialize as usual,I have difficulties executing my job as usual, for example because I cannnot participate i…
1201	3	10	1	1	0	0	0	0		Yes	0	0	34	1	1	36	Yes, part time	80	4	No	No	I do not feel limited during menstruation
1202	0	0	0	6	1	0	0	0		Yes	0	0	40	1	1	42	Yes, full time		5	No	No	No limitations
1204	1	0	0	5	6	2	0	0		Yes	0	0	40	1	1	46	Yes, full time		5	No	No	I do not feel limited during menstruation
1205	4	0	0	2	9	5	2	2		Yes	26	0	20	10	9	44	Yes, full time		7	No	No	I have difficulties planning, I get less done than usual, I cannot participate in certain social activities, for example parties, dining out or cinema,I feel limited in my social interactions because I cannot socialize as usual,I have difficulties executing my job as usual, for example because I cannnot participate in meetings
1206	4	0	0	0	0	0	0	0		Yes	0	0	40	1	1	40	Yes, full time		4	No	No	I do not feel limited during menstruation
1207	8	9	6	0	0	2	0	1		Yes	1	16	31	4	7	48	Yes, part time	90	4	No	No	I get less done than usual, I cannot participate in certain physical activities, for example doing exercise,I have difficulties using public transport
1209	4	9	8	0	0	0	0	1		Yes	0	21	25	2	5	38	Yes, part time	75	4	No	No	I do not feel limited during menstruation
1210	5	0	0	0	0	0	0	0		Yes	0	0	40	1	1	50	Yes, full time		2	Yes	No	I do not feel limited during menstruation
1211	2	6	2	0	0	0	1	4	Is your menstruation still ongoing?	Yes	0	48	38	2	2	37	Yes, full time	100	5	No	No	I get less done than usual, I cannot participate in certain physical activities, for example doing exercise
1212	2	5	0	3	5	3	0	0		Yes	0	0	48	2	1	37	Yes, part time	90	5	No	No	I can not have intercourse
1213	0	0	0	4	4	5	0	0		Yes	0	0	40	1	1	34	Yes, full time	100	5	No	No	I do not feel limited during menstruation
1214	8	10	2	0	0	0	0	0		Yes	0	0	40	4	4	32	Yes, full time	100	5	Yes	No	sometimes pain
1215	3	6	8	0	0	0	3	3		Yes	0	24	16	7	7	35	Yes, full time		2	No	No	I get less done than usual, I cannot participate in certain social activities, for example parties, dining out or cinema
1216	1	19	28	0	0	0	27	7		Yes	0	7	33	9	9	37	Yes, part time	84	5	No	No	I have difficulties planning, I get less done than usual, I cannot participate in certain physical activities, for example doing exercise, I cannot participate in certain social activities, for example parties, dining out or cinema,I have difficulties using public transport
1217	5	10	1	2	3	5	3	0		Yes	0	4	3	2	2	42	Yes, part time	60	3	No	No	I cannot participate in certain physical activities, for example doing exercise
1218	2	11	5	0	0	0	1	1		Yes	0	0	40	2	2	39	Yes, full time		5	No	No	I cannot participate in certain physical activities, for example doing exercise,I feel limited in my social interactions because I cannot socialize as usual
1219	4	8	5	0	1	3	0	0		Yes	0	4	50	2	1	45	Yes, part time	75	5	No	No	I do not feel limited during menstruation
1220	0	5	11	0	0	0	0	0		Yes	0	0	38	2	4	48	Yes, full time		5	No	No	I get less done than usual, I cannot participate in certain physical activities, for example doing exercise
1222	2	0	0	0	0	0	0	0		Yes	0	0	44	1	1	32	Yes, full time		5	No	No	I do not feel limited during menstruation
1223	5	7	9	0	0	0	2	1		Yes	0	0	32	3	3	42	Yes, full time		4	No	No	I cannot participate in certain physical activities, for example doing exercise
1225	1	3	0	1	5	10	2	1		Yes	0	20	0		1	47	Yes, part time	75	0	No	No	I do not feel limited during menstruation
1226	6	10	0	0	0	0	0	0		Yes	0	0	22	1	1	41	Yes, part time	75	4	No	No	Headache before and after menstruation
1228	6	0	0	4	9	0	0	0		Yes	0	7.5	30.5	1	1	35	Yes, part time	85	4	No	No	I do not feel limited during menstruation
1230	5	7	2	0	0	0	0	0		Yes	0	24	46	1	1	38	Yes, part time	75	6	No	No	I do not feel limited during menstruation
1231	5	2	0	5	3	6	0	0		Yes	0	0	24	1	1	45	Yes, part time	50	5	No	No	I do not feel limited during menstruation
1232	5	4	1	1	0	0	0	1		Yes	2	20	23	2	2	38	Yes, part time	80	3	No	No	pain
1238	13	8	2	1	6	17	3	4		Yes	0	0	28	1	1	41	Yes, part time	75	4	No	No	I do nor stay over at friends and need to have a toilet close due to heavy bleeding and leakage.
1240	11	0	0	0	0	0	1	0		No					1	45	Yes, part time	75	5	No	No	I do not feel limited during menstruation
1240	11	0	0	0	0	0	1	0		No					1	45	Yes, part time	75	5	No	No	I do not feel limited during menstruation
1244	5	12	10	0	0	0	0	2		Yes	0	0	25	1	1	48	Yes, part time	74	5	No	No	I do not feel limited during menstruation
1245	0	0	0	0	6	8	0	1		No					1	33	No, Yesg har annan sysselsättning		0	No	No	I do not feel limited during menstruation
1256	3	3	0	4	10	6	2	1		Yes	0	0	40	1	1	29	Yes, full time	100	5	No	No	I do not feel limited during menstruation
1257	0	11	1	0	0	0	0	1		Yes	0	40	0		2	37	Yes, part time	90	0	No	No	I do not feel limited during menstruation
1258	2	6	1	3	2	0	0	1		Yes	0	0	45	5	5	36	Yes, full time		5	No	No	I do not feel limited during menstruation
1260	0	0	0	9	4	6	0	0		Yes	0	0	0	1	1	46	Yes, full time		5	No	No	I do not feel limited during menstruation
1261	5	2	3	1	5	0	0	0		Yes	0	16	40	2	2	38	Yes, full time		5	Yes	No	I do not feel limited during menstruation
1262	1	1	1		4	4	0	1		Yes	0	0	40	1	1	32	Yes, full time		5	No	No	I do not feel limited during menstruation
1263	4	5	0	2	5	5	0	0		Yes	0	4	36	1	1	30	Yes, part time	90	5	Yes	No	I bleed a lot the first days
1264	5	2	0	0	0	0	0	0		Yes	0	0	30	1	1	32	Yes, part time	50	4	No	No	I do not feel limited during menstruation
1265	2	1	0	3	8	0	4	0		Yes	0	0	40	1	1	36	Yes, full time		5	Yes	No	I do not feel limited during menstruation
1266	1	3	2	12	18	7	1	1		Yes	0	16	38	2	2	46	Yes, full time	100	5	No	No	I cannot participate in certain physical activities, for example doing exercise
1267	3	18	0	0	0	0	0	0		Yes	0	0	40	1	1	40	Yes, part time	75	5	No	No	I do not feel limited during menstruation
1268	1	0	2	6	9	9	0	1		Yes	0	0	21	2	2	40	Yes, part time	75	3	No	No	I cannot participate in certain physical activities, for example doing exercise
1269	3	5	6	0	0	0	4	1		Yes	0	5	15	2	3	51	Yes, part time	50	7	No	No	I cannot participate in certain physical activities, for example doing exercise
1270	2	4	4	0	0	0	1	1		Yes	0	16	32	1	1	46	Yes, full time	100	5	No	No	I do not feel limited during menstruation
1272	6	4	0	0	3	7	1	4		Yes	0	16	24	4	4	40	Yes, full time		3	No	No	I get less done than usual
1273	2	0	0	10	6	2	0	0		Yes	0	0	30	1	1	35	Yes, part time	75	4	No	No	I do not feel limited during menstruation
1274	0	2	0	3	1	0	0	0		Yes	0	0	40	2	2	46	Yes, full time	100	5	No	No	I do not feel limited during menstruation
1274	0	2	0	3	1	0	0	0		Yes	0	0	40	2	2	46	Yes, full time	100	5	No	No
1275	0	0	0	6	2	21	3	4		Yes	0	0	33	3	7	37	Yes, part time	80	4	No	No	I get less done than usual, I need to be be timely to change pads/tampons before leakage
1276	0	0	0	2	10	1	1	0		Yes	0	16	40	1	1	36	Yes, full time	100	5	No	No	I do not feel limited during menstruation
1278	2	6	4	0	0	0	1	0		Yes	0	16	40	7	8	31	Yes, full time		5	No	No	I cannot participate in certain physical activities, for example doing exercise, I cannot participate in certain social activities, for example parties, dining out or cinema
1279	0	0	0	20	1	0	0	0		Yes	0	3	32	2	1	25	Yes, full time	100	4	No	No	I do not feel limited during menstruation
1281	3	0	0	1	3	2	2	0		Yes	0	24	24	1	1	39	Yes, full time			No	No	I do not feel limited during menstruation
1283	0	0	0	4	7	1	1	0		Yes	0	0	30	2	2	37	Yes, full time		4	No	No	I get less done than usual, Tired , hard to concentrate, irritated
1284	0	5	0	0	0	0	0	3		Yes	0	0	36	1	1	44	Yes, full time		4	No	No	Only during summer and vacation (swimming)
1285	5	6	0	0	4	0	4	0		Yes	0	0	48	1	1	34	Yes, full time		7	No	No	I do not feel limited during menstruation
1286	5	20	1	0	0	0	16	2		Yes	0	4	36	7	4	44	Yes, part time	90	5	No	No	I have difficulties planning, I get less done than usual, I cannot participate in certain social activities, for example parties, dining out or cinema,I feel limited in my social interactions because I cannot socialize as usual, sleep bad due to pain and tiredness. worry about leakage, need to go often to the toilet to avoid leakage, need to bring extra clothes.
1287	0	0	0	2	4	4	1	1		Yes	0	0	40	2	2	36	Yes, full time	40	6	No	No	I feel limited in my social interactions because I cannot socialize as usual
1288	1	8	3	0	1	0	0	0		Yes	0	0	32	1	1	33	Yes, full time	100	5	No	No	I do not feel limited during menstruation
1289	3	4	2	0	0	0	0	0		Yes	0	0	20	1	1	38	Yes, part time	75	2	No	No	I do not feel limited during menstruation
1292	3	3	4	0	4	13	3	2		Yes	0	0	30	1	1	44	Yes, part time	81	5	No	No	I get less done than usual, I cannot participate in certain physical activities, for example doing exercise
1293	3	9	0	4	0	14	6	7		No	0	0	0	1	1	29	No, Yesg har annan sysselsättning			No	No	I do not feel limited during menstruation
1294	2	5	6	0	0	1	4	4		Yes	0	0	36	2	2	36	Yes, part time	80	4	No	No	I do not feel limited during menstruation
1295	6	13	2	3	3	5	1	1		Yes	0	48	40	1	2	32	Yes, full time		5	No	No	I have difficulties planning, I get less done than usual,I feel limited in my social interactions because I cannot socialize as usual
1296	2	5	0	1	8	11	4	6	Is your menstruation still ongoing?	Yes	0	0	30	1	2	37	Yes, part time	75	4	No	No	I cannot participate in certain physical activities, for example doing exercise
1297	2	4	0	2	3	2	4	3		Yes	0		0		1	32	Yes, part time	75	0	No	No	I cannot participate in certain physical activities, for example doing exercise
1298	0	0	0	8	5	2	0	0		Yes	0	0	40.5	1	1	32	Yes, part time	85	5	No	No	I do not feel limited during menstruation
1300	6	7	6	0	0	0	0	2		Yes	0	0	40	3	1	41	Yes, full time	100	5	No	No	I get less done than usual
1305	2	3	0	1	1	14	0	1		Yes	0	0	40	1	1	51	Yes, full time	100	5	No	No	I do not feel limited during menstruation
1306	1	2	10	0	0	0	0	2		Yes	0	0	54	1	1	49	Yes, full time		6	No	No	I cannot participate in certain physical activities, for example doing exercise
1307	2	15	3	0	3	21	10	2	Is your menstruation still ongoing?	Yes	32	0	16	10	10	42	Yes, part time	75	4	No	No	I have difficulties planning, I get less done than usual, I cannot participate in certain physical activities, for example doing exercise, I cannot participate in certain social activities, for example parties, dining out or cinema, migrain
1309	0	3	1	1	4	2	0	0		Yes	0	0	40	1	1	43	Yes, full time		5	No	No	I feel not fresch
1310	13	0	0	9	6	5	1	1		Yes	2	0	38	2	2	31	Yes, full time	100	5	No	No	I feel limited in my social interactions because I cannot socialize as usual, Have heavy bleeding so I am always prepared. Need to take tablets to decrease the bleeding, if I do not do that I bleed throug dispite the biggest tampon.
1311	1	0	6	4	9	39	17	13		Yes	0	0		7	8	48	Yes, part time	70	1	No	No	I have difficulties planning, I get less done than usual, I cannot participate in certain physical activities, for example doing exercise, I cannot participate in certain social activities, for example parties, dining out or cinema,I feel limited in my social interactions because I cannot socialize as usual,I have difficulties using public transport
1312	9	1	6	0	0	1	0	3		Yes	0	0	50	1	1	48	Yes, part time	80	5	No	No	I do not feel limited during menstruation
1313	1	5	3	0	0	7	0	1		No					8	41	No, Yesg har annan sysselsättning		5	No	No	I get less done than usual,I feel limited in my social interactions because I cannot socialize as usual
1314	4	0	0	1	3	4	0	2		Yes	0	0	42	2	1	38	Yes, part time	80	4	No	No	nothing of the above
1315	5	7	5	2	0	8	3	2		Yes	0	0	40	2	3	48	Yes, full time		5	No	No	I have difficulties planning, I cannot participate in certain physical activities, for example doing exercise, I cannot participate in certain social activities, for example parties, dining out or cinema,I feel limited in my social interactions because I cannot socialize as usual,I have difficulties using public transport
1316	2	5	1		3	2	0	0		Yes	0	0	13	1	2	41	Yes, part time	85	2	No	No	I cannot participate in certain physical activities, for example doing exercise, I do not feel limited during menstruation, First day affected by pain and a lot of bleeding after that no limitations
1317	2	5	17	0	0	0	2	4		Yes	0	5	16	3	4	51	Yes, full time		2	Yes	No	I get less done than usual,I feel limited in my social interactions because I cannot socialize as usual
1318	3	5	12	2	0	0	8	2		Yes	3	2	13	5	5	48	Yes, part time	25	5	No	No	I get less done than usual, I cannot participate in certain physical activities, for example doing exercise, I cannot participate in certain social activities, for example parties, dining out or cinema, pain
1319	8	0	0	0	0	0	0	0		Yes	0	16	40	1	1	42	Yes, full time	100	5	No	No	I do not feel limited during menstruation
1320	0	4	2	1	4	5	0	3		Yes	0	0	40	2	2	34	Yes, full time		5	No	No	sometimes pain
1322	7	4	7	0	1	1	12	1		Yes	0	0	40	4	8	35	Yes, full time		5	No	No	I get less done than usual, I cannot participate in certain physical activities, for example doing exercise,I feel limited in my social interactions because I cannot socialize as usual
1323	0	0	0	12	11	6	1	0		Yes	0	0	40	1	1	50	Yes, full time		5	No	No	I do not feel limited during menstruation
1324	11	3	3	2	8	4	2	0		Yes	0	16	40	3	5	33	Yes, full time		5	No	No	I cannot participate in certain physical activities, for example doing exercise
1326	0	0	0	5	9	0	1	0		Yes	0	2	28	1	1	38	Yes, part time	75	4	No	No	I do not feel limited during menstruation
1327	0	0	0	2	5	5	0	0		Yes	0	0	25	1	1	52	Yes, part time	85	3	No	No	I do not feel limited during menstruation
1330	0	0	0	8	11	6	0	0		Yes	0	0	32	2	2	43	Yes, full time		4	No	No	I do not feel limited during menstruation
1330	0	0	0	8	11	6	0	0		Yes	0	0	32	2	2	43	Yes, full time		4	No	No	I do not feel limited during menstruation
1331	7	5	2		0	0	1	1		Yes	0	0	32	1	1	43	Yes, part time	80	4	No	No	Can not go swimming.
1332	10	8	0	0	0	0	1	0		Yes	0	0	16	1	1	40	Yes, part time	65	2	No	No	I do not feel limited during menstruation
1333	4	7	12	0	11	10	10	1		Yes	0	0	56	2	2	43	Yes, full time		6	No	No	need to plan
1334	11	4	0	0	0	0	4	0		Yes	0	0	40	2	4	34	Yes, full time		5	Yes	No	Tired, less willing to do things and less willing to do exersice
1335	9	0	0	10	12	0	9	0		Yes	0	0	43	1	1	47	Yes, full time		5	No	No	I do not feel limited during menstruation
1336	4	8	2	2	7	5	2	0		Yes	0	0	40	1	1	45	Yes, full time		5	No	No	I do not feel limited during menstruation
1337	15	0	0	0	0	0	0	0		Yes	0	0	38	1	1	46	Yes, full time		5	No	No	I do not feel limited during menstruation
1338	1	1	0	3	6	0	2	0		Yes	0	8	48	3	3	31	Yes, part time	85	6	No	No	endometriosis pain sometimes
1338	1	1	0	3	6	0	2	0		Yes	0	8	48	3	3	31	Yes, part time	85	6	No	No	endometriosis and pain
1339	2	4	0	3	4	1	1	0		Yes	0	7.5	23.5	1	2	33	Yes, part time	80	4	No	No	I do not feel limited during menstruation
1340	4	0	0	0	5	4	0	0		Yes	0	0	32	2	2	31	Yes, part time	80	4	No	No	limited in sexual situations
1341	2	3	0	2	4	6	0	1		Yes	0	0	40	1	1	35	Yes, full time		5	No	No	I do not feel limited during menstruation
1342	0	0	0	0	6	5	1	0		Yes	0	0	40	1	1	42	Yes, full time		5	No	No	I do not feel limited during menstruation
1344	8	6	2	0	0	0	0	0		Yes	0	0	36	1	1	53	Yes, full time		3	No	No	I do not feel limited during menstruation
2101	3	18	24	0	0	0	18	5		Yes	3	0	35	7	9	47	Yes, full time		5	Yes	Yes	I get less done than usual, I cannot participate in certain physical activities, for example doing exercise, I cannot participate in certain social activities, for example parties, dining out or cinema,I feel limited in my social interactions because I cannot socialize as usual,I have difficulties executing my job as usual, for example because I cannnot participate in meetings,I have difficulties…
3101	8	21	34	0	0	0	4	4		Yes	0	0	50	7	9	43	Yes, full time		5	Yes	Yes	I have difficulties planning, I cannot participate in certain physical activities, for example doing exercise, I cannot participate in certain social activities, for example parties, dining out or cinema,I feel limited in my social interactions because I cannot socialize as usual
3103	5	10	12	0	0	0	3	4		Yes	0	0	40	1	9	36	Yes, full time		5	No	Yes	I get less done than usual, I cannot participate in certain physical activities, for example doing exercise, I cannot participate in certain social activities, for example parties, dining out or cinema,I feel limited in my social interactions because I cannot socialize as usual,I have difficulties using public transport
3104	2	1	2	7	25	17	0	1		Yes	0	0	40	1	2	46	Yes, full time		7	No	Yes	I do not feel limited during menstruation
3108	5	3	3	3	7	21	0	3	Is your menstruation still ongoing?	Yes	0	0	39	2	3	44	Yes, full time	100	5	Yes	Yes	I get less done than usual, I feel irritated, uneasiness, swollen and pain.
3110	10	10	5	0	0	0	5	0	Is your menstruation still ongoing?	Yes	0	0	40	3	3	38	Yes, full time		5	No	Yes	I do not feel limited during menstruation
4101	0	8	5	8	9	26	9	9		Yes	0	0	35	4	7	42	Yes, full time		5	No	Yes	I cannot participate in certain physical activities, for example doing exercise, I cannot participate in certain social activities, for example parties, dining out or cinema
4104	3	7	12	8	4	23	6	0	Is your menstruation still ongoing?	Yes	0	2	40	7	7	46	Yes, full time			No	Yes	I have difficulties planning, I get less done than usual, I cannot participate in certain physical activities, for example doing exercise,I feel limited in my social interactions because I cannot socialize as usual
4105	1	1	0	8	4	18	6	3		Yes	0	24	30	2	4	48	Yes, full time		3	No	Yes	need to change tampon often day 2,3
4106	1	3	31	0	3	31	14	8		Yes	20	0	30	9	9	49	Yes, full time		6	No	Yes	I have difficulties planning, I get less done than usual, I cannot participate in certain physical activities, for example doing exercise, I cannot participate in certain social activities, for example parties, dining out or cinema,I have difficulties using public transport
4107	6	4	13	0	1	14	8	3		Yes	40	32	0	5	8	34	Yes, part time	80	2	No	Yes	I get less done than usual, I cannot participate in certain physical activities, for example doing exercise, I cannot participate in certain social activities, for example parties, dining out or cinema,I feel limited in my social interactions because I cannot socialize as usual,I have difficulties using public transport , I do not feel limited during menstruation
4109	4	11	16	0	0	0	14	2		Yes	0	7	0	3	3	51	Yes, part time	70	7	No	Yes	I get less done than usual, I cannot participate in certain physical activities, for example doing exercise, I cannot participate in certain social activities, for example parties, dining out or cinema,I have difficulties using public transport, I do not feel limited during menstruation
5102	0	0	0	3	7	7	0	4		Yes	0	4	20	5	7	34	Yes, part time	76	2	No	Yes	I have difficulties planning, I cannot participate in certain physical activities, for example doing exercise, I cannot participate in certain social activities, for example parties, dining out or cinema
5103	11	7	5	0	0	0	1	0		Yes	0	0	32	3	1	35	Yes, full time	100	6	No	Yes	no problems
5105	5	8	6	0	0	0	2	0		Yes	0	0	13	5	5	48	Yes, full time		2	No	Yes	I get less done than usual, I cannot participate in certain physical activities, for example doing exercise
5106	2	10	6	0	2	7	9	2		Yes	0	0	56	4	6	47	Yes, full time		5	Yes	Yes	I get less done than usual, I cannot participate in certain physical activities, for example doing exercise, I cannot participate in certain social activities, for example parties, dining out or cinema, sleeping bad
5107	3	12	1	1	16	12	3	2		Yes	16	0	24	9	10	45	Yes, full time		5	No	Yes	I have difficulties planning, I cannot participate in certain physical activities, for example doing exercise, I cannot participate in certain social activities, for example parties, dining out or cinema,I feel limited in my social interactions because I cannot socialize as usual,I have difficulties executing my job as usual, for example because I cannnot participate in meetings
5110	2	2	10	0	0	0	0	1		Yes	0	32	8	1	1	46	Yes, full time		5	No	No
5202	1	6	22	0	6	0	0	0		Yes	0	16	35	1	8	42	Yes, full time		5	No	No	I have difficulties planning, I get less done than usual, I cannot participate in certain physical activities, for example doing exercise
5203	8	9	6	0	0	0	0	3		Yes	0	0	38	1	1	35	Yes, full time		6	No	No	I do not feel limited during menstruation
5204	2	3	4	0	0	0	0	0		Yes	0	0	40	4	4	46	Yes, full time		5	No	Yes	I cannot participate in certain physical activities, for example doing exercise
5205	1	2	0	0	0	1111	0	0		Yes	0	0	38	1	1	46	Yes, full time		5	No	No	I do not feel limited during menstruation
5206	4	8	6	2	1	5	0	0		Yes	0	0	38.25	1	1	42	Yes, full time		6	No	No	I do not feel limited during menstruation
5207	5	17	7		0	0	0	0		Yes	0	0	39	1	1	45	Yes, full time		4	No	No	I do not feel limited during menstruation
5208	6	6	12	0	0	0	1	1		Yes	18	0	24	10	8	37	Yes, part time	75	4.5	No	No	I get less done than usual, I cannot participate in certain physical activities, for example doing exercise, pain need to rest
5209	0	11	18	0	0	0	4	0		Yes	0	2	40	1	1	32	Yes, full time	100	5	No	No	tired
5210	0	0	0	1	6	6	0	1		Yes	0	0	33	2	3	38	Yes, part time	77.5	5	No	No	I cannot participate in certain physical activities, for example doing exercise
5211	2	7	9	0	0	0	0	0		Yes	0	0	32	1	1	48	Yes, full time		4	Yes	No	I do not feel limited during menstruation
5212	3	7	1	0	0	0	0	0		Yes	0	0	38	1	1	48	Yes, full time		4	No	No	I do not feel limited during menstruation
5212	3	7	1	0	0	0	0	0		Yes	0	0	38	1	1	48	Yes, full time		4	No	No	I do not feel limited during menstruation
5213	4	2	2	2	5	7	0	2		Yes	0	0	40	1	1	46	Yes, full time		5	No	No	I do not feel limited during menstruation
5214	5	7	5	1	6	4	7	2		Yes	0	0		2	2	52	Yes, full time		5	No	No	I cannot participate in certain physical activities, for example doing exercise
5216	4	6	0	1	1	3	0	0		Yes	0	0	40	1	2	42	Yes, full time		5	No	No	I cannot participate in certain physical activities, for example doing exercise,I feel limited in my social interactions because I cannot socialize as usual
5217	19	1	0	0	0	0	0	0		Yes	0	0	38	2	2	45	Yes, full time		6	No	No	I do not feel limited during menstruation
5218	4	4	2	0	0	0	3	0		Yes	0	0	36	2	2	30	Yes, full time	100	4	No	No	I get less done than usual, sometimes a lot of pain
5219	5	9	9	0	0	0	0	1		No					1	35	Yes, part time	80	5	No	No	I do not feel limited during menstruation
5220	5	1	3	1	2	2	0	0		Yes	0	0	34	1	1	35	Yes, part time	90	4	No	No	I do not feel limited during menstruation
5221	3	1	3	2	0	14	3	2		Yes	0	0	32	2	2	38	Yes, part time	90	4	No	No	I have pain and need to rest
5222	3	7	3	0	0	0	3	0		Yes	1	0	24	4	3	33	Yes, part time	80	4	No	No	I cannot participate in certain physical activities, for example doing exercise
5223	9	2	0	0	0	0	1	0		Yes	0	0	38	2	2	42	Yes, full time	100	5	No	No	sometimes pain
5226	7	6	12	0	0	0	10	0	Is your menstruation still ongoing?	Yes	0	0	7	1	2	43	Yes, part time	25	2	No	No	Headache migrain
6101	7	6	1	2	7	6	0	0	Is your menstruation still ongoing?	Yes	0	0	17.5	2	4	55	Yes, part time		5	No	Yes	I have difficulties planning, I cannot participate in certain physical activities, for example doing exercise, I cannot participate in certain social activities, for example parties, dining out or cinema,I feel limited in my social interactions because I cannot socialize as usual
6102	4	5	9	0	0	0	13	1		Yes	0	0	30	8	8	41	Yes, part time	80	5	No	Yes	I get less done than usual, I cannot participate in certain physical activities, for example doing exercise, worried about leakage , pain , tired
6103	6	0	1	7	12	8	8	2		Yes	0	48	32	2	4	47	Yes, part time	75	4	No	Yes	I get less done than usual, tired, afraind about leakage, a bit uneasiness
7102	0	0	0	0	20	12	32	9	Is your menstruation still ongoing?	Yes	0	0	63	2	2	46	Yes, full time	100	7	No	Yes	I feel limited in my social interactions because I cannot socialize as usual
7114	0	0	5	3	4	28	10	5		Yes	0	0	40	4	6	50	Yes, full time		5	Yes	Yes	I cannot participate in certain physical activities, for example doing exercise, Afraid to blead through clothes.
7115	0	1	12	0	4	27	8	6		Yes	0	0	20	8	8	47	Yes, part time	50	5	No	Yes	I get less done than usual, I cannot participate in certain physical activities, for example doing exercise, I cannot participate in certain social activities, for example parties, dining out or cinema,I feel limited in my social interactions because I cannot socialize as usual,I have difficulties using public transport, headache
7116	3	7	14	2	0	15	3	2		No					9	47	No, Yesg har annan sysselsättning		5	Yes	Yes	I have difficulties planning, I cannot participate in certain social activities, for example parties, dining out or cinema,I have difficulties using public transport
7118	1	3	10	3	5	15	3	5		Yes	0	0	30	3	8	44	Yes, part time	60	5	No	No	I cannot participate in certain physical activities, for example doing exercise, I cannot participate in certain social activities, for example parties, dining out or cinema
7119	0	6	10	6	4	30	25	10		Yes	0	0	0	5	5	43	Yes, full time		0	No	Yes	I cannot participate in certain physical activities, for example doing exercise, Afraid to blead through clothes.
7121	2	0	2	1	17	24	0	2		Yes	0	24	0	2	3	39	Yes, full time		0	No	Yes	I get less done than usual
7122	0	0	0	4	8	7	2	2		Yes	0	48	40	4	2	47	Yes, full time		5	No	Yes	Need toilet every second hour
7124	3	9	6	0	2	10	0	3		Yes	0	0	40	2	2	49	Yes, full time		6	No	Yes	Need to change pad and tampon often to avoid leakage
7126	1	2	3	1	2	3	6	2		Yes	0	0	24	2	3	47	Yes, full time		3	Yes	Yes	I have difficulties planning, I cannot participate in certain social activities, for example parties, dining out or cinema
7201	0	2	2	3	5	6	1	0		Yes	0	0	40	2	2	43	Yes, full time	100	5	No	No	I do not feel limited during menstruation
7203	3	5	17	0	0	0	4	4		Yes	0	0	50	2	2	46	Yes, full time	100	7	Yes	No	Afrain of leakage
7204	1	2	0	1	3	0	0	0		Yes	0	0	0		1	35	Yes, full time		5	No	No	I get less done than usual
8102	2	14	4	0	0	0	0	0		Yes	0	17	23	5	5	46	Yes, full time		3	No	Yes	I cannot participate in certain physical activities, for example doing exercise,I have difficulties executing my job as usual, for example because I cannnot participate in meetings
8103	8	3	10	7	21	23	18	5		Yes	0	0	30	1	8	47	Yes, part time	70	7	No	Yes	I have difficulties planning, I cannot participate in certain physical activities, for example doing exercise, I cannot participate in certain social activities, for example parties, dining out or cinema
8104	12	16	6	0	0	0	0	1		Yes	0	32	24	1	1	42	Yes, part time	90	3	No	Yes	I do not feel limited during menstruation
8105	7	6	6	8	7	5	2	3		Yes	0	0	35	3	8	52	Yes, full time	100	5	No	Yes	I get less done than usual, I cannot participate in certain physical activities, for example doing exercise, I cannot participate in certain social activities, for example parties, dining out or cinema
8201	0	0	0	3	11	12	2	1		Yes	0	0	40	4	6	33	Yes, full time		5	No	No	I get less done than usual, have a lot of pain and feel a bit isolated.
8202	5	5	4	2	0	12	3	9		Yes	0	0	28	2	2	43	Yes, part time	65	4	No	No	I get less done than usual, I cannot participate in certain physical activities, for example doing exercise, Need to be close to toilet. Hard to travel , pain, afraid of leakage.
8205	0	0	0	4	6	14	8	3		Yes	0	0	65	3	5	40	Yes, full time		5	Yes	No	I have difficulties planning, I cannot participate in certain physical activities, for example doing exercise, I cannot participate in certain social activities, for example parties, dining out or cinema,I have difficulties using public transport, Need to be close to toilet.
9102	7	4	7	0	0	5	11	0		Yes	0	0	38.5	7	7	40	Yes, part time	90	5	No	No	I get less done than usual, I cannot participate in certain physical activities, for example doing exercise
9103	3	12	3	0	0	0	0	1		Yes	2	0	24	7	7	48	Yes, full time		3	No	No	I have difficulties planning, I get less done than usual, I cannot participate in certain physical activities, for example doing exercise
9104	2	0	2	6	10	6	0	2		Yes	0	48	40	1	1	47	Yes, full time		5	No	No	I do not feel limited during menstruation
9105	4	4	0	0	3	5	2	0		Yes	0	0	40	1	1	44	Yes, full time		5	No	No	I do not feel limited during menstruation
12102	2	9	8	2	6	10	2	1		Yes	0	2	30	6	6	44	Yes, full time		5	No	Yes	I get less done than usual, I cannot participate in certain physical activities, for example doing exercise, I cannot participate in certain social activities, for example parties, dining out or cinema
12103	3	5	5	0	4	12	14	1	Is your menstruation still ongoing?	Yes	0	17	13	3	5	49	Yes, full time		1	No	Yes	I cannot participate in certain physical activities, for example doing exercise, I cannot participate in certain social activities, for example parties, dining out or cinema
12201	2	2	0	2	2	0	0	0		Yes	0	0	20	1	1	47	Yes, part time	75	4	No	No	Always pain the days around ovulation
12202	0	0	0	4	11	14	0	0		Yes	0	0	32.5	1	2	38	Yes, part time	82.5	5	No	No	I do not feel limited during menstruation
12203	5	4	7	0	3	5	2	1		Yes	0	0	36	6	8	46	Yes, part time	90	4	No	No	I cannot participate in certain physical activities, for example doing exercise, I cannot participate in certain social activities, for example parties, dining out or cinema,I feel limited in my social interactions because I cannot socialize as usual
12204	5	8	31	0	0	0	16	5		Yes	0	0	40	6	8	45	Yes, full time		5	No	No	I get less done than usual, I cannot participate in certain physical activities, for example doing exercise, extremely tired

## Sheet: Day 8-14
What is your identification number?	Sanitary pad -little	Sanitary pad- moderate	Sanitary pad -a lot	Tampon little	Tampon-moderate	Tampon a lot	Blood clots	Leakage	Is your menstruation still ongoing?	1) Are you currently employed?	2) During the last seven days, how many hours of work did you miss due to menstrual problems?	3) During the last seven days, how many hours of work did you miss due to other reasons (E.g. vacation, weekend days)?	4) During the last seven days, how many hours did you work?	5) During the last seven days, to which degree did your menstruation affect your productivity while working?	6)During the last seven days, to which degree did your menstruation affect your productivity in regular unpaid activities?
1101	8	4	0	0	0	0	0	0		Ja	0	0	40	3	4
1102	6	30	15		1	12	3	6		Ja	0	0	40	8	8
1104	4	0	1	1	5	1	19	1		Ja	0	0	40	2	2
1107	1	0	1	9	0	0	0	1		Ja	0	0	17	2	1
1109	2	8	0	4	0	0	7	0		Nej					4
1131	2	2	0	0	0	0	0	0		Ja	24	0	16	2	2
1132	0	17	68	0	15	84	19	26		Ja	10	0	34	8	8
1133	1	2	0	0	2	0	0	0		Ja	0	0	38	4	8
1145	4	0	0	0	0	0	0	0		Ja	0	0	40	2	3
1146	4	7	10	4	12	20	6	6		Ja	8	0	30	7	7
1153	0	0	0	5	10	15	5	4		Ja	74	0	0	10	8
1157	6	0	0	2	0	0	1	0		Ja	0	0	38	1	2
1158	5	0	14	0	2	22	30	3		Ja	0	16	37	7	5
1186	5	4	3	0	0	0	1	0		Ja	0	0	40	1	4
1188	4	7	3	0	0	20	12	2		Ja	0	0	20	2	2
1192	11	12	4	7	8	3	8	2		Ja	0	10	30	3	6
1216	6	29	2	0	0	0	2	0		Ja	0	0	33	7	7
1263	1	1	0	0	0	0	0	0		Ja	0	1	7	1	1
1296	1	0	0	0	0	0	0	0		Ja	0	0	30	1	2
1311	1	0	0	4	0	0	0	0		Ja	0	0	10	7	8
1339	1	0	0	1	0	0	0	0		Ja	0	8	39.5	1	1
3106	0	0	4	0	0	0	4	2		Ja	0	0	5	1	9
3108	4	1	0	2	1	1	0	0		Ja	0	0	39	1	1
3110	5	0	0	0	0	0	0	0		Ja	0	0	40	1	1
4104	1	2	0	0	0	0	0	0		Ja	0	24	8	1	1
5107	2	0	0	0	0	0	0	0		Ja	0	0	40	1	1
7101	1	1	2	0	2	0	2	0		Ja	0	0	35	4	6
7101	4	1	2	0	0	2	1	1		Ja	0	0	35	7	7
7102	0	0	0	0	28	0	28	0		Ja	0	0	63	2	2
7108	12	1	0	12	1	0	0	0		Ja	0	1.5	40	3	8
7108	12	1	0	12	1	0	0	0		Ja	0	1.5	40	3	8
7115	1	1	0	1	1	0	0	0		Ja	0	0	20	8	8
7125	9	9	12	4	6	18	0	2		Nej					10
7125	9	9	12	4	6	18	0	2		Nej					10
8103	0	1	0	17	4	1	0	0		Ja	0	0	30	1	5
8104	2	0	0	0	0	0	0	0		Ja	0	0	40	1	1
12101	5	18	2	0	0	0	5	1		Ja	0	28	12	4	5
12103	2	1	0	0	0	0	0	0		Ja	0	18	12	1	1
12203	2	0	0	0	0	0	0	0		Ja	0	0	36	6	8
